# Supplementary material for: Compromised heat loss leads to a delayed ice slurry induced reduction in heat storage
Source: PLoS One. 2024 Aug 9;19(8):e0305068. doi: 10.1371/journal.pone.0305068 (PMC11315292; doi:10.1371/journal.pone.0305068)
Supplement: S1 Data — (XLSX) [file pone.0305068.s001.xlsx]

## Sheet: Heat storage
	Control - noSS									Control - SS
Participant	Start	10	20	30	40	50	60		Participant	Start	10	20	30	40	50	60
1	6.81	6.18	4.14	3.04	2.18	1.66	1.32		1	6.76	7.57	6.54	5.3	3.97	2.92	2.27
2	5.6	5.3	3.19	1.44	1.17	0.97	1.01		2	4.74	5.8	4.77	3.35	2.66	1.82	1.31
3	6.61	4.93	3.3	0.85	0.07	-0.42	-0.67		3	7.53	6.45	5.11	3.77	2.86	2.19	1.7
4	6.16	4.71	1.53	0.36	0.09	0.02	0.27		4	5.31	7.13	5.8	4.61	3.51	3.26	2.91
5	7.23	5.29	2.06	1.33	0.79	0.92	1.24		5	6.83	7.16	5.75	4.74	4.04	3.46	3.25
6	6.94	5.95	3.28	1.93	1.08	0.86	1.07		6	6.22	8.19	7.38	5.96	4.62	3.92	3.31
7	6.86	4.32	1.88	0.6	0.36	0.24	0.46		7	4.98	6.04	4.37	3.54	2.96	2.52	2.61
8	5.41	5.25	2.79	0.87	0.54	0.21	-0.18		8	5.52	5.86	4.15	2.93	2.26	1.78	1.34
9	5.5	5.54	4	2.41	1.22	0.66	0.53		9	5.99	7.9	6.25	4.31	3.34	2.62	2.4
10	5.04	3.9	1.77	-0.67	-1.47	-2.19	-2.45		10	4.71	7.32	6.12	5.04	4.13	3.32	2.91
11	5.45	4.88	2.7	0.87	0.44	-0.48	-0.1		11	5.27	5.8	3.73	3.34	2.74	2.24	1.68
12	6.16	6.33	4.31	2.66	1.73	1.1	0.73		12	5.82	7.63	6.45	5.23	4.45	3.93	3.57
	Ice slurry - noSS									Ice slurry - SS
Participant	Start	10	20	30	40	50	60		Participant	Start	10	20	30	40	50	60
1	5.62	5.17	1.91	0.64	0.17	-0.14	-0.05		1	6.41	8.01	6.7	4.91	3.37	1.85	1.48
2	6.27	5.23	3.44	1.44	-0.05	-0.73	-1		2	5.43	6.51	4.5	2.15	0.95	0.58	0.38
3	6.19	3.31	0.04	-2.33	-3.42	-3.74	-3.73		3	6.3	7.11	4.56	2.44	1.7	1.05	0.74
4	5.71	3.22	1.05	-0.46	-0.42	-0.29	-0.53		4	5.68	5.8	4.63	3.15	2.77	2.31	2.1
5	6.35	5.15	1.85	-0.41	-0.88	-0.45	0.17		5	5.6	6.58	4.21	2.76	1.94	1.33	1.22
6	6.47	6.28	3.21	0.9	0.43	0.73	0.97		6	5.58	6.88	5.08	3.48	2.56	2.24	1.85
7	5.52	3.05	1.01	-0.31	0.11	0.67	0.99		7	5.88	7.46	5.09	3.34	1.97	1.71	1.67
8	6.18	5.12	1.68	-0.72	-0.86	-0.6	-0.4		8	4.56	6.55	4.34	5.39	1.89	1.7	1.52
9	6.53	5.87	4.19	2.21	0.76	0.35	0.25		9	5.63	7.39	5.78	4.04	3.02	2.47	1.86
10	4.83	3.62	0.48	-1.27	-1.06	-0.06	-0.21		10	6.31	7.58	6.23	4.25	3.22	2.73	2.01
11	5.84	3.74	0.49	-1.58	-2.1	-1.88	-1.4		11	5.03	4.47	2.5	1.61	1.38	1.58	1.61
12	6.71	6.25	3.27	1.91	0.86	0.77	0.51		12	6.02	8.05	7.23	5.98	5.01	4.35	3.78

## Sheet: Rectal Temperature
	Control - noSS									Control - SS
Participant	Start	10	20	30	40	50	60		Participant	Start	10	20	30	40	50	60
1	39.33	39.13	38.69	38.35	38.13	37.99	37.89		1	39.31	39.07	38.77	38.42	38.11	37.88	37.78
2	39.45	39.3	38.72	38.21	37.97	37.86	37.83		2	39.26	38.94	38.67	38.32	38.13	37.95	37.84
3	39.41	38.98	38.51	37.93	37.77	37.61	37.52		3	39.23	38.29	37.87	37.61	37.45	37.36	37.27
4	39.27	38.9	38.27	37.94	37.76	37.68	37.63		4	39.29	38.92	38.41	38.17	37.89	37.87	37.82
5	38.79	38.68	38.04	37.77	37.62	37.53	37.48		5	39.06	38.45	37.99	37.73	37.57	37.53	37.49
6	39.12	38.71	38.21	37.96	37.86	37.78	37.68		6	39.43	39.33	39.11	38.72	38.39	38.22	38.09
7	38.99	38.16	37.56	37.31	37.26	37.17	37.17		7	38.74	38.16	37.62	37.48	37.42	37.38	37.48
8	39.51	39.35	38.9	38.58	38.35	38.18	38.13		8	39.46	38.78	38.29	38.07	37.94	37.84	37.79
9	39.22	39.2	38.87	38.5	38.28	38.13	38.02		9	39.36	39.26	38.81	38.29	38	37.82	37.75
10	39.38	38.62	38.2	37.94	37.62	37.27	37.22		10	39.27	39.19	38.79	38.48	38.25	38.09	38.01
11	39.33	39.08	38.39	37.95	37.81	37.67	37.62		11	39.14	38.59	37.96	37.94	37.79	37.66	37.55
12	39.46	39.39	38.96	38.57	38.32	38.14	37.98		12	39.17	38.98	38.63	38.33	38.16	38.05	37.98
	Ice slurry - noSS									Ice slurry - SS
Participant	Start	10	20	30	40	50	60		Participant	Start	10	20	30	40	50	60
1	39.18	38.89	38.15	37.77	37.68	37.62	37.52		1	39.36	39.22	38.89	38.44	38.06	37.66	37.57
2	39.39	39.22	38.74	38.12	37.63	37.41	37.37		2	39.43	39.2	38.7	38.13	37.88	37.83	37.8
3	39.33	38.83	38.11	37.6	37.36	37.29	37.27		3	39.39	38.69	37.98	37.47	37.37	37.29	37.27
4	39.23	38.58	38.37	38.02	37.87	37.74	37.59		4	39.09	38.38	38.14	37.81	37.76	37.7	37.67
5	39.11	38.84	38.06	37.55	37.34	37.31	37.31		5	39.11	38.43	37.74	37.38	37.23	37.21	37.31
6	39.18	39.14	38.64	38.07	37.87	37.73	37.64		6	39.19	38.84	38.35	37.96	37.75	37.68	37.63
7	38.56	37.55	37.12	36.81	36.83	36.87	36.91		7	39.34	39.03	38.29	37.78	37.49	37.51	37.49
8	39.51	39.24	38.42	37.92	37.89	37.94	37.99		8	39.29	38.97	38.21	37.83	37.71	37.72	37.74
9	39.47	39.47	39.02	38.44	38.05	37.88	37.77		9	39.26	39.07	38.59	38.13	37.87	37.77	37.67
10	39.14	38.58	38.12	37.8	37.72	37.56	37.46		10	39.35	39.12	38.72	38.27	38.02	37.88	37.77
11	39.39	38.45	37.77	37.29	37.22	37.26	37.33		11	39.16	38.16	37.62	37.43	37.43	37.52	37.56
12	39.39	39.11	38.52	38.24	38.01	37.87	37.74		12	39.23	39.23	38.96	38.61	38.34	38.18	38.02

## Sheet: Mean Skin Temperature
	Control - noSS									Control - SS
Participant	Start	10	20	30	40	50	60		Participant	Start	10	20	30	40	50	60
1	31.86	31.76	30.6	30.39	30.04	29.85	29.76		1	32.18	34.3	34.03	33.65	32.98	32.4	31.86
2	31.01	31.18	30.48	30.01	30.59	30.74	30.92		2	31.74	34.53	34.14	33.5	33.28	32.8	32.51
3	30.53	29.83	29.38	28.19	27.71	27.65	27.66		3	30.9	33.12	32.88	32	31.34	30.73	30.39
4	31.18	30.58	28.54	28.19	28.51	28.73	29.29		4	29.61	33.69	33.83	33.08	32.63	32.35	32.04
5	31.18	28.84	26.77	26.8	26.63	27.18	27.83		5	31.06	33.98	33.8	33.39	33.03	32.36	32.21
6	31.68	31.91	30.08	29.16	28.33	28.33	29.04		6	31.15	34.37	34.1	33.63	33.03	32.69	32.34
7	30.48	30.16	29.06	28.23	28.09	28.28	28.59		7	29.56	33.39	33.16	32.53	31.94	31.48	31.21
8	31.34	31.74	30.03	28.54	29	29.21	28.84		8	30.39	33.6	33.11	32.24	31.81	31.52	31.09
9	31.89	32.02	31.14	30.34	29.51	29.32	29.56		9	31.18	34.31	33.74	33.05	32.82	32.5	32.46
10	30.25	31.66	30.28	27.83	27.96	28.33	28.24		10	29.99	34.05	33.93	33.62	33.24	32.72	32.45
11	31.31	31.5	31.14	30.26	30.21	29.45	30.19		11	31.05	34	33.56	33.09	32.83	32.62	32.26
12	31.8	32.31	31.15	30.34	30.01	29.83	29.93		12	31.12	34.48	34.18	33.63	33.2	32.88	32.66
	Ice slurry - noSS									Ice slurry - SS
Participant	Start	10	20	30	40	50	60		Participant	Start	10	20	30	40	50	60
1	30.78	31.3	29.59	29.29	28.98	28.76	29.3		1	31.71	34.56	34.01	33.24	32.55	31.98	31.81
2	31.43	30.61	29.98	29.58	29.41	29.32	29.09		2	32.68	35.14	34.26	33.17	32.46	32.12	31.96
3	33.63	31.49	29.69	28.33	27.73	27.56	27.64		3	30.2	34.16	33.35	32.35	31.69	31.09	30.71
4	31.2	30.23	27.96	27.19	27.86	28.56	28.82		4	31.05	34.06	33.35	32.54	32.2	31.79	31.61
5	30.63	29.98	28.38	27.18	27.34	28.08	28.96		5	29.41	33.53	32.89	32.26	31.69	30.89	30.33
6	31.41	31.31	28.91	27.88	28.01	28.99	29.69		6	30.36	33.62	33.01	32.26	31.79	31.61	31.25
7	29.79	30.29	29.09	28.44	28.97	29.61	29.91		7	30.17	33.67	33.24	32.76	31.97	31.52	31.53
8	31.74	31.31	29.65	28.22	28.13	28.31	28.39		8	30.08	34.21	34.09	33.11	32.57	32.26	31.93
9	32.75	31.81	31.19	30.68	30.17	30.26	30.55		9	31.48	34.75	34.37	33.71	33.29	32.91	32.43
10	29.39	29.89	27.24	26.01	26.64	28.71	28.89		10	30.98	33.73	33.4	32.35	31.88	31.74	31.15
11	30.81	31.54	29.61	28.58	28.11	28.26	28.66		11	30.76	33.96	33.29	32.78	32.45	32.37	32.26
12	31.35	31.8	29.9	29.07	28.48	28.92	29.06		12	31.91	34.83	34.73	34.34	34.03	33.73	33.55

## Sheet: Thermal Sensation
	Control - noSS									Control - SS
Participant	Start	10	20	30	40	50	60		Participant	Start	10	20	30	40	50	60
1	6	5	4.5	4	3.5	3.5	3.5		1	5.5	5	5	5	4.5	4	4
2	6.5	5	4	4	3.5	3.5	3.5		2	7.5	6	5.5	5	4.5	4	4
3	6.5	5.5	4.5	4	3.5	3	3		3	6	5	4.5	4.5	4	4	4
4	5	3	4	3	3	3	3		4	4.5	4	4	4	4	4	4
5	4.5	4	4	3.5	3	3	3.5		5	5.5	5	4	4	4	4	3.5
6	6	5	3.5	4.5	4	4	4		6	6	5	4.5	4.5	4	4	4
7	4.5	4.5	4.5	4	4	3.5	3.5		7	5	5	5.5	5.5	5	5	4.5
8	4.5	4	3.5	4	4	4	4		8	4.5	4	4	4	4	4	3
9	5.5	4.5	4	4	3.5	4	4		9	5.5	5	4	4	4	4	4
10	5	4.5	4	4	4	3.5	3.5		10	5	4.5	4	4	4	4	4
11	6	5	4	3.5	3.5	3	3		11	6	5	4	4.5	4	3.5	3.5
12	7	5.5	4.5	4.5	4	4	4		12	7	6.5	6	5.5	5.5	5	4.5
	Ice slurry - noSS									Ice slurry - SS
Participant	Start	10	20	30	40	50	60		Participant	Start	10	20	30	40	50	60
1	6.5	4.5	3.5	3	3.5	4	4		1	6.5	5	4.5	4	4	3.5	3.5
2	7	6	5	4	3	3	3		2	6.5	6	5.5	4	3.5	3.5	3.5
3	6.5	5	3	3	3	3	3		3	6.5	5.5	4.5	4	4	4	4
4	6	3	3.5	2.5	3	3	2.5		4	5	4	4	4	4	4	3.5
5	6	4.5	4	3.5	3	3	3.5		5	5	4	4	4	4	4	4
6	6	5	2.5	3	3.5	4	4.5		6	5.5	4.5	4	2.5	3.5	4	4.5
7	5	4.5	4	3.5	3.5	4	4		7	5.5	5.5	4.5	4.5	4.5	4.5	4.5
8	4.5	4	3.5	2	3.5	4	4		8	4.5	4	4	4.5	4.5	4.5	4.5
9	5.5	3.5	3	2.5	3	4	4		9	4.5	3.5	3	3	2.5	2.5	3
10	4	4	4	3.5	3	3	3		10	5	5	4.5	4	4	4	4
11	6.5	4	3.5	3.5	2.5	2.5	2.5		11	5	4	4	3	3	3	3
12	7.5	6	5.5	4.5	5	4.5	4		12	6.5	6	5	4.5	5	4.5	4

## Sheet: Resting measures
		Rectal Temperture					Skin Temperature					Room Temperature					Humidity					Body Mass					Urine Osmolality
Participant		Con - noSS	Ice no-ss	Con - SS	Ice - SS		Con - noSS	Ice no-ss	Con - SS	Ice - SS		Con - noSS	Ice no-ss	Con - SS	Ice - SS		Con - noSS	Ice no-ss	Con - SS	Ice - SS		Con - noSS	Ice no-ss	Con - SS	Ice - SS		Con - noSS	Ice no-ss	Con - SS	Ice - SS
1		37.37	37.24	37.38	37.42		33.13	30.49	34.54	30.29		19.4	19.8	19.8	19.8		37	40	43	32		95.1	94.95	93.6	93.8		590	500	630	640
2		37.6	37.41	37.72	37.81		30.39	30.36	31.11	31.37		20.3	20.1	19.6	20.3		33	40	35	45		88.56	88.36	87.69	88.52		420	450	390	300
3		37.5	37.49	37.24	37.48		28.69	32.11	28.08	28.82		19.8	19.9	21	20.1		52	32	30	31		80.6	81.1	81.3	81.62		490	530	590	500
4		37.31	37.34	37.39	37.23		30.19	30.58	29.6	34.06		20	20	20.3	20.1		51	42	36	32		84.74	85.02	85.3	85.2		300	380	360	350
5		36.77	37.06	36.94	37.12		28.89	29.73	29.76	29.34		19.8	20.6	20.4	20		22	22	42	26		78.01	78.02	77.85	78.5		860	680	630	760
6		37.05	37.23	37.49	37.34		30.03	29.94	30	29.76		21	20.2	20.6	20.3		29	25	24	25		78.77	78	77.87	77.85		330	320	330	350
7		37.04	36.89	37.15	37.36		28.45	28.57	28.78	29.66		20	21.7	20.6	20.5		30	41	24	38		93.63	93.5	93.85	92.32		650	670	760	680
8		37.82	37.8	37.53	37.45		30.34	29.73	30.53	30.91		20.6	20.6	21	21.4		35	48	38	38		85.8	83.93	85.37	84.66		350	540	680	650
9		37.28	37.7	37.42	37.33		31.77	30.48	30.35	31.13		23.4	22.8	21.5	21.7		42	57	36	42		76.76	76.41	76.62	76.77		630	450	470	500
10		37.47	37.33	37.32	37.24		30.67	29.71	31.04	30.39		21.3	19.1	22.4	21.3		39	43	48	51		75.48	74.87	73.96	74.69		360	330	340	420
11		37.39	37.44	37.35	37.37		31.26	32.68	31.79	30.68		22.9	21.6	22	22.3		56	49	52	42		89.2	88.92	87.55	89.23		300	380	350	420
12		37.54	37.26	37.28	37.27		30.64	30.59	31.81	31.13		22.7	23.2	23	24.7		51	52	42	51		86.86	86.97	86.93	86.85		550	380	420	410
